# Supplementary material for: Wnt-Signaling Inhibitor Wnt-C59 Suppresses the Cytokine Upregulation in Multiple Organs of Lipopolysaccharide-Induced Endotoxemic Mice via Reducing the Interaction between β-Catenin and NF-κB
Source: Int J Mol Sci. 2021 Jun 10;22(12):6249. doi: 10.3390/ijms22126249 (PMC8230366; doi:10.3390/ijms22126249)
Supplement: Supplementary file 1 [file ijms-22-06249-s001.zip]

Archive with 1 entries (1 files):
- ijms-1239481-supplementary.pdf
